# Supplementary material for: Clinical Performance of the Consensus Immunoscore in Colon Cancer in the Asian Population from the Multicenter International SITC Study
Source: Cancers (Basel). 2022 Sep 6;14(18):4346. doi: 10.3390/cancers14184346 (PMC9497086; doi:10.3390/cancers14184346)
Supplement: Supplementary file 1 [file cancers-14-04346-s001.zip]

Archive with 1 entries (1 files):
- cancers-1861185-supplementary.pdf
